# Supplementary material for: Extracellular Vesicles as Possible Plasma Markers and Mediators in Patients with Sepsis-Associated Delirium—A Pilot Study
Source: Int J Mol Sci. 2023 Oct 30;24(21):15781. doi: 10.3390/ijms242115781 (PMC10649316; doi:10.3390/ijms242115781)
Supplement: Supplementary file 1 [file ijms-24-15781-s001.zip]

Archive with 1 entries (1 files):
- ijms-2671918-supplementary.pdf
